# Supplementary material for: Improving survey methods in sero-epidemiological studies of injecting drug users: a case example of two cross sectional surveys in Serbia and Montenegro
Source: BMC Infect Dis. 2009 Feb 9;9:14. doi: 10.1186/1471-2334-9-14 (PMC2647543; doi:10.1186/1471-2334-9-14)
Supplement: Additional file 1 — Table 1: Rapid testing algorithm. This table describes the rapid testing algorithm. [file 1471-2334-9-14-S1.xls]

## Sheet: Table 1
Table 1: Rapid testing algorithm
Determine result	Uni-Gold result	Interpretation	Refer to AIDS centre
REACTIVE	REACTIVE	HIV infection probable	Yes
REACTIVE	INVALID	HIV infection possible	Yes
INVALID	REACTIVE
REACTIVE	NON-REACTIVE	Indeterminate – HIV infection unlikely	Yes
NON-REACTIVE	REACTIVE
NON-REACTIVE	NON-REACTIVE	No evidence of HIV infection	No
INVALID	NON-REACTIVE
NON-REACTIVE	INVALID
