# Supplementary material for: Improving survey methods in sero-epidemiological studies of injecting drug users: a case example of two cross sectional surveys in Serbia and Montenegro
Source: BMC Infect Dis. 2009 Feb 9;9:14. doi: 10.1186/1471-2334-9-14 (PMC2647543; doi:10.1186/1471-2334-9-14)
Supplement: Additional file 2 — Table 2: Sample and population characteristics of injecting drug users in Belgrade and Podgorica. This table shows the sample and population characteristics of IDUs recruited in Belgrade and Podgorica. [file 1471-2334-9-14-S2.xls]

## Sheet: Table 2
Table 2: Sample and population characteristics of injecting drug users in Belgrade and Podgorica
Characteristic		Belgrade (n=433)4					Podgorica (n=328)5
		Sample		Population			Sample		Population
		No.	%	%	0.95	CI	No.	%	%	0.95	CI	p value6
Demographics
Age group	<25	100	0.234742	0.265	0.213	0.33	125	0.386997	0.411	0.347	0.477
	25-29	149	0.349765	0.323	0.265	0.378	137	0.424149	0.415	0.349	0.47
	30+	177	0.415493	0.411	0.342	0.479	61	0.188854	0.173	0.131	0.229	<0.001
	Total	426					323
Sex	Male	350	0.815851	0.783	0.729	0.84	302	0.92638	0.927	0.894	0.957
	Female	79	0.184149	0.216	0.159	0.27	24	0.0736196	0.072	0.042	0.105	<0.001
	Total	429					326
Education	Primary	80	0.189573	0.168	0.109	0.21	47	0.143731	0.15	0.102	0.214
	Secondary	236	0.559242	0.573	0.514	0.647	236	0.721713	0.687	0.622	0.75
	Higher	106	0.251185	0.257	0.2	0.324	44	0.134557	0.161	0.113	0.201	<0.001
	Total	422					327
Injection drug use
Duration of injecting (years)	0-4	92	0.265896	0.336	0.242	0.388	152	0.575758	0.624	0.52	0.677
	5-9	96	0.277457	0.274	0.22	0.362	93	0.352273	0.321	0.267	0.418
	10+	158	0.456647	0.388	0.31	0.485	19	0.0719697	0.053	0.031	0.091	<0.001
	Total	346					264
Frequency of injection, last 4 weeks	Less than daily	182	0.465473	0.587	0.514	0.662	185	0.612583	0.611	0.528	0.687
	Daily	209	0.534527	0.412	0.337	0.485	117	0.387417	0.388	0.312	0.472	<0.001
	Total	391					302
Main drug injected, last 4 weeks	Heroin	368	0.941176	0.941	0.916	0.97	288	0.953642	0.958	0.93	0.98
	Other	23	0.0588235	0.058	0.029	0.083	14	0.0463576	0.041	0.02	0.07	0.469
	Total	391					302
No. times use a needle/syringe	Once	182	0.526012	0.452	0.379	0.542	83	0.321705	0.365	0.272	0.433
before disposal	2+	164	0.473988	0.547	0.457	0.62	175	0.678295	0.634	0.566	0.728	<0.001
	Total	346					258
Main source of new needles/syringes,	Pharmacy	281	0.71867	0.825	0.773	0.873	168	0.556291	0.518	0.44	0.581
last 4 weeks	Syringe exchange	104	0.265985	0.166	0.118	0.216	66	0.218543	0.192	0.148	0.252
	Other1	6	0.0153453	0.008	0.003	0.017	68	0.225166	0.288	0.223	0.362	<0.001
	Total	391					302
Injecting and sexual risk behaviours
Ever injected with used needles/ syringes	No	185	0.495979	0.495	0.448	0.585	174	0.593857	0.659	0.575	0.721
	Yes	188	0.504021	0.504	0.414	0.551	119	0.406143	0.34	0.279	0.424	0.012
	Total	373					293
Inject with used needles/ syringes,	No	277	0.802899	0.791	0.73	0.864	202	0.739927	0.802	0.753	0.856
last 4 weeks	Yes	68	0.197101	0.208	0.135	0.269	71	0.260073	0.197	0.143	0.247	0.063
	Total	345					273
Shared injecting paraphernalia2,	No	236	0.603581	0.598	0.527	0.668	168	0.556291	0.576	0.495	0.652
last 4 weeks	Yes	155	0.396419	0.401	0.331	0.472	134	0.443709	0.423	0.347	0.504	0.211
	Total	391					302
Ever sex work3	No	323	0.902235	0.947	0.933	0.972	261	0.925532	0.93	0.889	0.963
	Yes	35	0.0977654	0.052	0.027	0.066	21	0.0744681	0.069	0.036	0.11	0.3
	Total	358					282
Environmental factors
Detained or arrested by the police,	No	107	0.365188	0.383	0.289	0.465	82	0.416244	0.48	0.349	0.573
last 12 months	Yes	186	0.634812	0.616	0.534	0.71	115	0.583756	0.519	0.426	0.65	0.255
	Total	293					197
Ever imprisoned	No	213	0.502358	0.565	0.495	0.617	186	0.570552	0.659	0.6	0.72
	Yes	211	0.497642	0.434	0.382	0.504	140	0.429448	0.34	0.279	0.399	0.064
	Total	424					326
Ever received drug treatment	No	178	0.422803	0.454	0.39	0.508	178	0.551084	0.599	0.53	0.644
	Yes, previously	181	0.429929	0.448	0.395	0.511	99	0.306502	0.282	0.238	0.34
	Yes, currently	62	0.147268	0.096	0.064	0.134	46	0.142415	0.121	0.085	0.162	0.001
	Total	421					323
Ever tested for HCV	No	174	0.410377	0.487	0.421	0.544	222	0.695925	0.756	0.706	0.81
	Yes	250	0.589623	0.512	0.455	0.579	97	0.304075	0.243	0.189	0.293	<0.001
	Total	424					319
Bloodborne viruses
Anti-HIV	Negative	414	0.965035	0.965	0.942	0.984	327	0.996951	-	-	-
	Positive	15	0.034965	0.034	0.015	0.057	0	0	-	-	-
	Total	429					328
Anti-HCV	Negative	130	0.30445	0.371	0.302	0.433	225	0.700935	0.782	0.731	0.828
	Positive	297	0.69555	0.628	0.566	0.698	96	0.299065	0.217	0.172	0.268	<0.001
	Total	427					321
1 Other includes drug treatment clinic, the street, friends, family, and stolen from pharmacies, hospitals and shops
2 Paraphernalia includes frontloading, and injecting with previously used filters, spoons and water
3 Sex work is defined as ever receiving money, goods or drugs in exchange for vaginal or anal sex
4 Observed sample slightly overestimated the proportion of IDUs who had: reported injecting daily in the last four weeks; used
a syringe exchange as their main source of new needles/syringes; ever engaged in sex work; and ever been tested for HCV
5 Observed sample slightly overestimated the proportion of IDUs who had: injected with used needles/ syringes in the last
4 weeks; never been imprisoned; and ever been tested for HCV
6 P value refers to Χ2 comparison of sample proportions between the two cities.
															.
