# Supplementary material for: Improving survey methods in sero-epidemiological studies of injecting drug users: a case example of two cross sectional surveys in Serbia and Montenegro
Source: BMC Infect Dis. 2009 Feb 9;9:14. doi: 10.1186/1471-2334-9-14 (PMC2647543; doi:10.1186/1471-2334-9-14)
Supplement: Additional file 3 — Table 3: Univariable and multivariable predictors of anti-HCV positivity in Belgrade and Podgorica: logistic regression. This table shows the univariable and multivariable predictors of anti-HCV positivity. [file 1471-2334-9-14-S3.xls]

## Sheet: Table 3
Table 3: Univariable and multivariable predictors of anti-HCV positivity in Belgrade and Podgorica: logistic regression
CITY	Belgrade									Podgorica
Risk factor	Sample			Univariable			Multivariable*			Sample			Univariable			Multivariable**
	No.	Total	%	OR	0.95	CI	OR	0.95	CI	No.	Total	%	OR	0.95	CI	OR	0.95	CI
Demographics
Age group
<25	57	99	0.575758	1						27	122	0.221311	1			1
25-29	98	147	0.666667	1.46	0.8	2.67				39	134	0.291045	1.46	0.64	3.37	1.33	0.62	2.86
30+	136	174	0.781609	2.61	1.06	6.45				29	60	0.483333	3.25	2.07	5.08	3.54	2.16	5.82
Sex
Male	232	345	0.672464	1			1			90	296	0.304054	1
Female	61	78	0.782051	1.58	0.8	2.14	2.33	1.47	3.69	6	24	0.25	0.73	0.32	1.69
Education
Primary	63	78	0.807692	1			1			20	47	0.425532	1
Secondary	157	235	0.668085	0.45	0.22	0.95	0.37	0.17	0.8	65	232	0.280172	0.61	0.36	1.03
Higher	70	103	0.679612	0.49	0.15	1.61	0.23	0.09	0.59	11	41	0.268293	0.55	0.23	1.35
Injection drug use
Duration of injecting
0-4 years	45	92	0.48913	1			1			34	150	0.226667	1			1
5-9 years	63	94	0.670213	2.08	1.11	3.9	1.68	0.81	3.48	38	89	0.426966	2.56	1.77	3.72	1.77	0.9	3.46
≥10 years	132	154	0.857143	5.7	2.96	10.97	5.59	3.22	9.72	11	19	0.578947	4.91	2.13	11.29	2.54	1.27	5.1
Frequency of injection, last 4 wks
< daily	110	180	0.611111	1			1			43	183	0.234973	1			1
Daily	157	205	0.765854	1.96	1.44	2.66	1.64	1	2.72	47	113	0.415929	2.29	1.66	3.16	2.13	1.27	5.1
Main drug injected, last 4 wks
Other	16	23	0.695652	1						2	13	0.153846	1
Heroin	251	362	0.69337	1.14	0.69	1.88				88	283	0.310954	2.13	0.45	10.02
No. times use needle/syringe before disposal
Once	138	179	0.77095	1			1			17	81	0.209877	1
≥2	105	161	0.652174	0.56	0.47	0.66	0.49	0.32	0.74	64	172	0.372093	2.22	1.22	4.05
Main source new needles/syringes, last 4 wks
Pharmacy	178	277	0.642599	1						43	165	0.260606	1
Syringe exchange	84	102	0.823529	2.47	1.74	3.5				30	65	0.461538	2.26	1.47	3.49
Other1	5	6	0.833333	3.06	0.5	18.9				17	66	0.257576	1	0.52	1.91
Injecting & sexual risk behaviours
Ever injected with used needles/syringes
No	115	182	0.631868	1			1			42	170	0.247059	1			1
Yes	141	185	0.762162	1.79	0.82	3.9	2.33	1.01	5.37	47	117	0.401709	2.05	1.74	2.42	1.87	1.38	2.56
Inject with used needles/syringes, last 4 wks
No	195	273	0.714286	1						61	197	0.309645	1
Yes	44	67	0.656716	0.76	0.5	1.14				26	70	0.371429	1.21	0.88	1.65
Shared injecting paraphernalia2, last 4 wks
No	161	230	0.7	1						46	164	0.280488	1
Yes	106	155	0.683871	0.96	0.64	1.43				44	132	0.333333	1.29	0.72	2.29
Ever sex work3
No	216	319	0.677116	1						75	256	0.292969	1
Yes	31	35	0.885714	3.33	1.14	9.72				7	21	0.333333	1.29	0.77	2.16
Environmental factors
Detained/arrested by police, last 12 months
No	65	105	0.619048	1						14	82	0.170732	1			1
Yes	133	184	0.722826	1.64	0.98	2.75				38	111	0.342342	2.42	1.42	4.14	2.49	1.19	5.22
Ever imprisoned
No	133	210	0.633333	1			1			41	182	0.225275	1
Yes	156	208	0.75	1.72	1.34	2.2	1.61	1.05	2.46	55	137	0.40146	2.44	1.53	3.89
Ever received drug treatment
No	109	174	0.626437	1						41	176	0.232955	1
Yes, previously	129	179	0.72067	1.66	1.09	2.52				36	97	0.371134	1.95	1.19	3.21
Yes, currently	50	62	0.806452	2.56	1.5	4.36				19	43	0.44186	2.77	1.4	5.49
Ever tested for HCV
No	100	172	0.581395	1						50	219	0.228311	1			1
Yes	190	246	0.772358	2.39	1.77	3.23				43	93	0.462366	2.86	2.01	4.07	2.01	1.39	2.93
*Adjusted for sex, education, duration of injecting, frequency of injection, no. of times used a needle/ syringe before disposal, ever injected
with used needles/ syringes and ever imprisoned
**Adjusted for age group, duration of injecting, frequency of injection, ever injected with used needles/ syringes, detained or arrested by police
and ever tested for HCV
