# Supplementary material for: Improving survey methods in sero-epidemiological studies of injecting drug users: a case example of two cross sectional surveys in Serbia and Montenegro
Source: BMC Infect Dis. 2009 Feb 9;9:14. doi: 10.1186/1471-2334-9-14 (PMC2647543; doi:10.1186/1471-2334-9-14)
Supplement: Additional file 4 — Table 4: Comparison of rapid and confirmatory anti-HIV testing results. This table shows a comparison of the results from the rapid test algorithm and the confirmatory testing. [file 1471-2334-9-14-S4.xls]

## Sheet: Table 4
Table 4 – Comparison of rapid and confirmatory anti-HIV testing results
		Confirmatory test
		Positive	Negative	Not tested	Total
Rapid test	Positive	7	-	-	7
	Negative	-	169	23	192*
	Total	7	169	23	199
* Includes one participant for whom the Determine test alone was used
